# Supplementary material for: Habitat-specific responses of leaf traits to soil water conditions in species from a novel alpine swamp meadow community
Source: Conserv Physiol. 2015 Nov 12;3(1):cov046. doi: 10.1093/conphys/cov046 (PMC4778432; doi:10.1093/conphys/cov046)
Supplement: Supplementary Data [file cov046supp.zip]

Archive with 2 entries (2 files):
- cov046supp.docx
- manifest.xml
